# Supplementary material for: A Seed-Endophytic Bacillus safensis Strain With Antimicrobial Activity Has Genes for Novel Bacteriocin-Like Antimicrobial Peptides
Source: Front Microbiol. 2021 Sep 27;12:734216. doi: 10.3389/fmicb.2021.734216 (PMC8503640; doi:10.3389/fmicb.2021.734216)
Supplement: Supplementary file 2 [file Table_1.xlsx]

## Sheet: Sheet1
RT-PCR	Primer Sequences
AS-48 bacteriocin	Forward: 5’ GAGGGATCCATGACAGAAACAAGAAATG 3’
	Reverse: 5’ ATAGCGGCCGCTTACCAAGCAATAAC 3’
Butyrivibriocin AR10 bacteriocin	Forward: 5’ GAGGGATCCATGAGAGCGAGTCTAATTC 3’
	Reverse: 5’ ATAGCGGCCGCTTATGCAGCATAC 3’
Colony PCR
Universal 16S Primer	Forward: 5' CCGAATTCGTCGACAACAGAGTTTGATCCTGGCTCAG 3'
	Reverse: 5' CCCGGGATCCAAGCTTAAGGAGGTGTCCAGCC 3'
Glyoxylase (B. safensis)	Forward: 5' GCCGGGATCCATGAAAAATACAATTTTTCAAGGCACAATAGAGC 3'
	Reverse: 5' ACAGCGGCCGCTTAGCGTCATTCCATTATTTGAATCTCCATCCCC 3'
